# Supplementary material for: Application of an Ecotoxicological Battery Test to the Paddy Field Soils of the Albufera Natural Park
Source: Toxics. 2022 Jul 5;10(7):375. doi: 10.3390/toxics10070375 (PMC9324136; doi:10.3390/toxics10070375)
Supplement: Supplementary file 1 [file toxics-10-00375-s001.zip]

Archive with 1 entries (1 files):
- toxics-1748620-supplementary.pdf
